# Supplementary material for: Wolbachia wMel and wAlbB strains differentially impact the vector competence of Aedes aegypti with a Brazilian genetic background for DENV-1 virus
Source: Parasit Vectors. 2026 Mar 5;19:149. doi: 10.1186/s13071-026-07292-6 (PMC13064027; doi:10.1186/s13071-026-07292-6)
Supplement: Supplementary file 2 — Supplementary Material 2. [file 13071_2026_7292_MOESM2_ESM.xlsx]

## Sheet: Table S1 - Dataset
Table S1. Dataset used in this study. Low viral titer corresponds to 10³–10⁴ FFU/mL, and high viral titer to 10⁴–10⁵ FFU/mL. The column 'Quantity_denv' corresponds to the absolute quantity in each mosquito, while the column 'Quantity_wb' corresponds to the relative quantity through the calculation of the delta threshold cycle (ΔCt), obtained from the difference between the wsp gene (Wolbachia) an…
Sample	Group	dpi	Viral_titer	Experiment	Quantity_denv	Quantity_wb	Replicate
Aaeg001	Wild	07dpi	low	body	326941	0	1
Aaeg002	Wild	07dpi	low	body	411660	0	1
Aaeg003	Wild	07dpi	low	body	4.84731e+06	0	1
Aaeg004	Wild	07dpi	low	body	0	0	1
Aaeg005	Wild	07dpi	low	body	784036	0	1
Aaeg006	Wild	07dpi	low	body	0	0	1
Aaeg007	Wild	07dpi	low	body	183485	0	1
Aaeg008	Wild	07dpi	low	body	0	0	1
Aaeg009	Wild	07dpi	low	body	407706	0	2
Aaeg010	Wild	07dpi	low	body	239861	0	2
Aaeg011	Wild	07dpi	low	body	1.34739e+06	0	2
Aaeg012	Wild	07dpi	low	body	119839	0	2
Aaeg013	Wild	07dpi	low	body	0	0	2
Aaeg014	Wild	07dpi	low	body	10721.8	0	2
Aaeg015	Wild	07dpi	low	body	0	0	2
Aaeg016	Wild	14dpi	low	body	0	0	1
Aaeg017	Wild	14dpi	low	body	0	0	1
Aaeg018	Wild	14dpi	low	body	0	0	1
Aaeg019	Wild	14dpi	low	body	0	0	1
Aaeg020	Wild	14dpi	low	body	0	0	1
Aaeg021	Wild	14dpi	low	body	7.18275	0	1
Aaeg022	Wild	14dpi	low	body	62.6317	0	1
Aaeg023	Wild	14dpi	low	body	70.662	0	1
Aaeg024	Wild	14dpi	low	body	12.3808	0	1
Aaeg025	Wild	14dpi	low	body	36.7304	0	1
Aaeg026	Wild	14dpi	low	body	3.35227	0	1
Aaeg027	Wild	14dpi	low	body	264958	0	1
Aaeg028	Wild	14dpi	low	body	5.11696	0	1
Aaeg029	Wild	14dpi	low	body	9.51661	0	2
Aaeg030	Wild	14dpi	low	body	13.6552	0	2
Aaeg031	Wild	14dpi	low	body	1.47713e+06	0	2
Aaeg032	Wild	14dpi	low	body	525.006	0	2
Aaeg033	Wild	14dpi	low	body	116.399	0	2
Aaeg034	Wild	14dpi	low	body	50181.1	0	2
Aaeg035	Wild	14dpi	low	body	0	0	2
Aaeg036	Wild	14dpi	low	body	12526665	0	2
Aaeg037	Wild	14dpi	low	body	0	0	2
Aaeg038	Wild	14dpi	low	body	1.22911	0	2
Aaeg039	Wild	14dpi	low	body	0	0	2
Aaeg040	Wild	14dpi	low	body	2.66602	0	2
Aaeg041	Wild	21dpi	low	body	2.18912	0	1
Aaeg042	Wild	21dpi	low	body	25094498	0	1
Aaeg043	Wild	21dpi	low	body	13083327	0	1
Aaeg044	Wild	21dpi	low	body	24.3468	0	1
Aaeg045	Wild	21dpi	low	body	16.1061	0	1
Aaeg046	Wild	21dpi	low	body	19.2972	0	1
Aaeg047	Wild	21dpi	low	body	6.01136	0	1
Aaeg048	Wild	21dpi	low	body	21239438	0	1
Aaeg049	Wild	21dpi	low	body	16033041	0	1
Aaeg050	Wild	21dpi	low	body	74430.3	0	1
Aaeg051	Wild	21dpi	low	body	12.0224	0	1
Aaeg052	Wild	21dpi	low	body	5.83596	0	1
Aaeg053	Wild	21dpi	low	body	12.9206	0	1
Aaeg054	Wild	21dpi	low	body	25.6488	0	1
Aaeg055	Wild	21dpi	low	body	7.86207	0	1
Aaeg056	Wild	21dpi	low	body	2.38367	0	1
Aaeg057	Wild	21dpi	low	body	15987493	0	1
Aaeg058	Wild	21dpi	low	body	11438666	0	1
Aaeg059	Wild	21dpi	low	body	11595614	0	2
Aaeg060	Wild	21dpi	low	body	19429990	0	2
Aaeg061	Wild	21dpi	low	body	28.2519	0	2
Aaeg062	Wild	21dpi	low	body	3.38955	0	2
Aaeg063	Wild	21dpi	low	body	22.3347	0	2
Aaeg064	Wild	21dpi	low	body	2.50616	0	2
Aaeg065	Wild	21dpi	low	body	9.01014	0	2
Aaeg066	Wild	21dpi	low	body	4.54503	0	2
Aaeg067	Wild	21dpi	low	body	4.3477	0	2
Aaeg068	Wild	21dpi	low	body	4.77986	0	2
Aaeg069	Wild	21dpi	low	body	0	0	2
Aaeg070	Wild	21dpi	low	body	0	0	2
Aaeg071	Wild	21dpi	low	body	0	0	2
Aaeg072	Wild	21dpi	low	body	4.09026	0	2
Aaeg073	Wild	21dpi	low	body	5.10929	0	2
Aaeg074	Wild	21dpi	low	body	6.53631	0	2
Aaeg075	Wild	21dpi	low	body	28.8314	0	2
Aaeg076	Wild	21dpi	low	body	0	0	2
Aaeg077	Wild	7dpi	high	body	374239	0	1
Aaeg078	Wild	7dpi	high	body	16.0849	0	1
Aaeg079	Wild	7dpi	high	body	1.33984e+06	0	1
Aaeg080	Wild	7dpi	high	body	897857	0	1
Aaeg081	Wild	7dpi	high	body	2096949	0	1
Aaeg082	Wild	7dpi	high	body	3.30153e+06	0	1
Aaeg083	Wild	7dpi	high	body	203419	0	1
Aaeg084	Wild	7dpi	high	body	1607282	0	2
Aaeg085	Wild	7dpi	high	body	117010	0	2
Aaeg086	Wild	7dpi	high	body	6.84015	0	2
Aaeg087	Wild	7dpi	high	body	1.40507e+06	0	2
Aaeg088	Wild	7dpi	high	body	2226370	0	2
Aaeg089	Wild	7dpi	high	body	6.66183e+06	0	2
Aaeg090	Wild	7dpi	high	body	586508	0	2
Aaeg091	Wild	14dpi	high	body	543957	0	1
Aaeg092	Wild	14dpi	high	body	4463117	0	1
Aaeg093	Wild	14dpi	high	body	35405756	0	1
Aaeg094	Wild	14dpi	high	body	63382704	0	1
Aaeg095	Wild	14dpi	high	body	59129736	0	1
Aaeg096	Wild	14dpi	high	body	969321	0	1
Aaeg097	Wild	14dpi	high	body	11556798	0	1
Aaeg098	Wild	14dpi	high	body	6.91192e+06	0	1
Aaeg099	Wild	14dpi	high	body	6904271	0	1
Aaeg100	Wild	14dpi	high	body	3.54469e+06	0	1
Aaeg101	Wild	14dpi	high	body	13859032	0	1
Aaeg102	Wild	14dpi	high	body	2.71269e+06	0	1
Aaeg103	Wild	14dpi	high	body	12169456	0	1
Aaeg104	Wild	14dpi	high	body	2906124	0	1
Aaeg105	Wild	14dpi	high	body	169629	0	1
Aaeg106	Wild	14dpi	high	body	1.6286e+06	0	1
Aaeg107	Wild	14dpi	high	body	10780118	0	1
Aaeg108	Wild	14dpi	high	body	7737380	0	1
Aaeg109	Wild	14dpi	high	body	1.91522e+06	0	2
Aaeg110	Wild	14dpi	high	body	8462022	0	2
Aaeg111	Wild	14dpi	high	body	13508751	0	2
Aaeg112	Wild	14dpi	high	body	14.1199	0	2
Aaeg113	Wild	14dpi	high	body	6.37923e+06	0	2
Aaeg114	Wild	14dpi	high	body	13554277	0	2
Aaeg115	Wild	14dpi	high	body	80759368	0	2
Aaeg116	Wild	14dpi	high	body	9181300	0	2
Aaeg117	Wild	14dpi	high	body	12797669	0	2
Aaeg118	Wild	14dpi	high	body	3.02282e+06	0	2
Aaeg119	Wild	14dpi	high	body	3.03514e+06	0	2
Aaeg120	Wild	14dpi	high	body	28.3435	0	2
Aaeg121	Wild	14dpi	high	body	2183465	0	2
Aaeg122	Wild	14dpi	high	body	4684902	0	2
Aaeg123	Wild	14dpi	high	body	6265942	0	2
Aaeg124	Wild	14dpi	high	body	9755719	0	2
Aaeg125	Wild	14dpi	high	body	16446270	0	2
Aaeg126	Wild	21dpi	high	body	20078534	0	1
Aaeg127	Wild	21dpi	high	body	34456488	0	1
Aaeg128	Wild	21dpi	high	body	12810212	0	1
Aaeg129	Wild	21dpi	high	body	7.88554e+06	0	1
Aaeg130	Wild	21dpi	high	body	4900944	0	1
Aaeg131	Wild	21dpi	high	body	11837434	0	1
Aaeg132	Wild	21dpi	high	body	6607568	0	1
Aaeg133	Wild	21dpi	high	body	3347827	0	1
Aaeg134	Wild	21dpi	high	body	8880346	0	1
Aaeg135	Wild	21dpi	high	body	9412536	0	1
Aaeg136	Wild	21dpi	high	body	6.1599e+06	0	1
Aaeg137	Wild	21dpi	high	body	12915931	0	1
Aaeg138	Wild	21dpi	high	body	2.84437e+06	0	1
Aaeg139	Wild	21dpi	high	body	4633736	0	1
Aaeg140	Wild	21dpi	high	body	3778152	0	1
Aaeg141	Wild	21dpi	high	body	9389424	0	1
Aaeg142	Wild	21dpi	high	body	8.2172e+06	0	1
Aaeg143	Wild	21dpi	high	body	5826608	0	1
Aaeg144	Wild	21dpi	high	body	14658539	0	1
Aaeg145	Wild	21dpi	high	body	8691014	0	2
Aaeg146	Wild	21dpi	high	body	11147941	0	2
Aaeg147	Wild	21dpi	high	body	9168087	0	2
Aaeg148	Wild	21dpi	high	body	8.0127e+06	0	2
Aaeg149	Wild	21dpi	high	body	9523979	0	2
Aaeg150	Wild	21dpi	high	body	12586539	0	2
Aaeg151	Wild	21dpi	high	body	340.731	0	2
Aaeg152	Wild	21dpi	high	body	10054727	0	2
Aaeg153	Wild	21dpi	high	body	11347045	0	2
Aaeg154	Wild	21dpi	high	body	6.9756e+06	0	2
Aaeg155	Wild	21dpi	high	body	239.462	0	2
Aaeg156	Wild	21dpi	high	body	0	0	2
Aaeg157	Wild	21dpi	high	body	9771281	0	2
Aaeg158	Wild	21dpi	high	body	2927340	0	2
Aaeg159	Wild	21dpi	high	body	10182888	0	2
Aaeg160	Wild	21dpi	high	body	8755530	0	2
Aaeg161	Wild	21dpi	high	body	8.2653e+06	0	2
Aaeg162	Wild	21dpi	high	body	6.52404e+06	0	2
Aaeg163	wAlbB	07dpi	high	body	4368.78	5.68888	1
Aaeg164	wAlbB	07dpi	high	body	0	3.0779	1
Aaeg165	wAlbB	07dpi	high	body	291360	2.01984	1
Aaeg166	wAlbB	07dpi	high	body	15112.6	1.85787	1
Aaeg167	wAlbB	07dpi	high	body	1.18983e+06	2.57638	1
Aaeg168	wAlbB	07dpi	high	body	25161.7	3.18016	1
Aaeg169	wAlbB	07dpi	high	body	26323.4	3.75162	1
Aaeg170	wAlbB	07dpi	high	body	1.16807e+06	2.92575	1
Aaeg171	wAlbB	07dpi	high	body	24099	2.54394	1
Aaeg172	wAlbB	07dpi	high	body	279615	2.44002	2
Aaeg173	wAlbB	07dpi	high	body	0	4.39215	2
Aaeg174	wAlbB	07dpi	high	body	70861.3	4.75925	2
Aaeg175	wAlbB	07dpi	high	body	0	6.55488	2
Aaeg176	wAlbB	07dpi	high	body	366.143	5.7603	2
Aaeg177	wAlbB	07dpi	high	body	89.6353	0	2
Aaeg178	wAlbB	07dpi	high	body	616.032	3.6307	2
Aaeg179	wAlbB	07dpi	high	body	20837	2.21088	2
Aaeg180	wAlbB	07dpi	high	body	1101.32	3.62232	2
Aaeg181	wAlbB	14dpi	high	body	4.15489	0	1
Aaeg182	wAlbB	14dpi	high	body	20.8956	6.92234	1
Aaeg183	wAlbB	14dpi	high	body	0	3.19156	1
Aaeg184	wAlbB	14dpi	high	body	1.49357	1.89903	1
Aaeg185	wAlbB	14dpi	high	body	30804.6	2.08531	1
Aaeg186	wAlbB	14dpi	high	body	559291	5.7488	1
Aaeg187	wAlbB	14dpi	high	body	20.17	13.0797	1
Aaeg188	wAlbB	14dpi	high	body	162532	7.16149	1
Aaeg189	wAlbB	14dpi	high	body	263407	4.12462	1
Aaeg190	wAlbB	14dpi	high	body	1.12976	8.3528	1
Aaeg191	wAlbB	14dpi	high	body	113807	4.4514	1
Aaeg192	wAlbB	14dpi	high	body	0	5.59159	1
Aaeg193	wAlbB	14dpi	high	body	1.88065	4.64687	1
Aaeg194	wAlbB	14dpi	high	body	5.51167	4.58925	2
Aaeg195	wAlbB	14dpi	high	body	0	8.51059	2
Aaeg196	wAlbB	14dpi	high	body	0	5.06745	2
Aaeg197	wAlbB	14dpi	high	body	0	7.44494	2
Aaeg198	wAlbB	14dpi	high	body	0	9.00833	2
Aaeg199	wAlbB	14dpi	high	body	76369.8	5.15245	2
Aaeg200	wAlbB	14dpi	high	body	0	6.67265	2
Aaeg201	wAlbB	14dpi	high	body	0	10.7128	2
Aaeg202	wAlbB	14dpi	high	body	275.227	12.2377	2
Aaeg203	wAlbB	14dpi	high	body	598475	3.29724	2
Aaeg204	wAlbB	14dpi	high	body	6990.7	12.6167	2
Aaeg205	wAlbB	14dpi	high	body	1.51927e+06	9.90571	2
Aaeg206	wAlbB	14dpi	high	body	17430	7.48634	2
Aaeg207	wAlbB	21dpi	high	body	2.01465e+06	4.1189	1
Aaeg208	wAlbB	21dpi	high	body	5333208	5.27167	1
Aaeg209	wAlbB	21dpi	high	body	5127.79	3.81653	1
Aaeg210	wAlbB	21dpi	high	body	207688	2.99854	1
Aaeg211	wAlbB	21dpi	high	body	1995.9	6.44982	1
Aaeg212	wAlbB	21dpi	high	body	1640692	5.03245	1
Aaeg213	wAlbB	21dpi	high	body	3.85403e+06	5.8574	1
Aaeg214	wAlbB	21dpi	high	body	464307	5.78477	1
Aaeg215	wAlbB	21dpi	high	body	41305.2	3.26314	1
Aaeg216	wAlbB	21dpi	high	body	369760	3.91025	1
Aaeg217	wAlbB	21dpi	high	body	948609	3.29724	1
Aaeg218	wAlbB	21dpi	high	body	1.76944e+06	2.01427	1
Aaeg219	wAlbB	21dpi	high	body	5.59495e+06	3.99795	1
Aaeg220	wAlbB	21dpi	high	body	2.26253	2.02547	1
Aaeg221	wAlbB	21dpi	high	body	7.01214	4.27896	1
Aaeg222	wAlbB	21dpi	high	body	13.5502	4.86439	1
Aaeg223	wAlbB	21dpi	high	body	2.84786e+06	4.26711	1
Aaeg224	wAlbB	21dpi	high	body	263918	2.8094	1
Aaeg225	wAlbB	21dpi	high	body	66.6533	16.43	1
Aaeg226	wAlbB	21dpi	high	body	99600.7	11.434	1
Aaeg227	wAlbB	21dpi	high	body	2.17057	11.8372	2
Aaeg228	wAlbB	21dpi	high	body	2.25183	8.42841	2
Aaeg229	wAlbB	21dpi	high	body	780079	4.1764	2
Aaeg230	wAlbB	21dpi	high	body	175.314	9.17215	2
Aaeg231	wAlbB	21dpi	high	body	5.84717e+06	8.5224	2
Aaeg232	wAlbB	21dpi	high	body	5263354	6.21287	2
Aaeg233	wAlbB	21dpi	high	body	2.53455e+06	6.86024	2
Aaeg234	wAlbB	21dpi	high	body	4.89254	12.2462	2
Aaeg235	wAlbB	21dpi	high	body	3.86984	7.31704	2
Aaeg236	wAlbB	21dpi	high	body	1663636	11.0675	2
Aaeg237	wAlbB	21dpi	high	body	2.44811e+06	8.45767	2
Aaeg238	wAlbB	21dpi	high	body	0	6.85074	2
Aaeg239	wAlbB	21dpi	high	body	0	9.43655	2
Aaeg240	wAlbB	21dpi	high	body	132284	30.0285	2
Aaeg241	wAlbB	21dpi	high	body	0	3.99795	2
Aaeg242	wAlbB	21dpi	high	body	0	10.0509	2
Aaeg243	wAlbB	21dpi	high	body	386322	6.57167	2
Aaeg244	wAlbB	21dpi	high	body	202418	9.2873	2
Aaeg245	wAlbB	21dpi	high	body	6879140	7.13671	2
Aaeg246	wAlbB	07dpi	low	body	16163.5	2.95393	1
Aaeg247	wAlbB	07dpi	low	body	262071	2.17168	1
Aaeg248	wAlbB	07dpi	low	body	0	2.67427	1
Aaeg249	wAlbB	07dpi	low	body	0	4.6254	1
Aaeg250	wAlbB	07dpi	low	body	0	5.08326	1
Aaeg251	wAlbB	07dpi	low	body	24958.2	2.28503	1
Aaeg252	wAlbB	07dpi	low	body	0	2.84182	1
Aaeg253	wAlbB	07dpi	low	body	256.802	4.32413	1
Aaeg254	wAlbB	07dpi	low	body	0	6.90542	1
Aaeg255	wAlbB	07dpi	low	body	475.496	3.22147	1
Aaeg256	wAlbB	07dpi	low	body	0	13.8852	1
Aaeg257	wAlbB	07dpi	low	body	0	5.31507	2
Aaeg258	wAlbB	07dpi	low	body	0	5.39016	2
Aaeg259	wAlbB	07dpi	low	body	219.477	4.17501	2
Aaeg260	wAlbB	07dpi	low	body	0	3.95167	2
Aaeg261	wAlbB	07dpi	low	body	20782.1	2.87645	2
Aaeg262	wAlbB	07dpi	low	body	2.52161	4.96277	2
Aaeg263	wAlbB	07dpi	low	body	0	2.1543	2
Aaeg264	wAlbB	07dpi	low	body	1100.01	3.75121	2
Aaeg265	wAlbB	07dpi	low	body	47.4029	4.12087	2
Aaeg266	wAlbB	07dpi	low	body	198194	5.34369	2
Aaeg267	wAlbB	14dpi	low	body	0	4.663	1
Aaeg268	wAlbB	14dpi	low	body	0	7.90223	1
Aaeg269	wAlbB	14dpi	low	body	0	17.7563	1
Aaeg270	wAlbB	14dpi	low	body	0	6.46325	1
Aaeg271	wAlbB	14dpi	low	body	0	9.64151	1
Aaeg272	wAlbB	14dpi	low	body	0	2.4939	1
Aaeg273	wAlbB	14dpi	low	body	489.089	7.10217	1
Aaeg274	wAlbB	14dpi	low	body	1936.61	8.4694	1
Aaeg275	wAlbB	14dpi	low	body	0	5.67752	1
Aaeg276	wAlbB	14dpi	low	body	0	8.98962	1
Aaeg277	wAlbB	14dpi	low	body	25.3162	9.70185	1
Aaeg278	wAlbB	14dpi	low	body	0	10.037	1
Aaeg279	wAlbB	14dpi	low	body	0	4.30275	1
Aaeg280	wAlbB	14dpi	low	body	0	2.83679	1
Aaeg281	wAlbB	14dpi	low	body	0	2.82698	2
Aaeg282	wAlbB	14dpi	low	body	3.0209	4.86777	2
Aaeg283	wAlbB	14dpi	low	body	0	3.88862	2
Aaeg284	wAlbB	14dpi	low	body	0	3.22715	2
Aaeg285	wAlbB	14dpi	low	body	0	9.16579	2
Aaeg286	wAlbB	14dpi	low	body	0	5.27532	2
Aaeg287	wAlbB	14dpi	low	body	0	4.24057	2
Aaeg288	wAlbB	14dpi	low	body	57761.1	0	2
Aaeg289	wAlbB	14dpi	low	body	-	9.18487	2
Aaeg290	wAlbB	14dpi	low	body	0	21.2039	2
Aaeg291	wAlbB	14dpi	low	body	0	14.4426	2
Aaeg292	wAlbB	14dpi	low	body	0	3.00686	2
Aaeg293	wAlbB	14dpi	low	body	7655.5	9.72879	2
Aaeg294	wAlbB	14dpi	low	body	0	3.61566	2
Aaeg295	wAlbB	21dpi	low	body	688.111	3.13238	1
Aaeg296	wAlbB	21dpi	low	body	185458	5.03943	1
Aaeg297	wAlbB	21dpi	low	body	152001	15.1712	1
Aaeg298	wAlbB	21dpi	low	body	0	11.9361	1
Aaeg299	wAlbB	21dpi	low	body	1.02307e+06	6.56711	1
Aaeg300	wAlbB	21dpi	low	body	0	7.79344	1
Aaeg301	wAlbB	21dpi	low	body	0	8.14695	1
Aaeg302	wAlbB	21dpi	low	body	60517	9.24235	1
Aaeg303	wAlbB	21dpi	low	body	0	7.39864	1
Aaeg304	wAlbB	21dpi	low	body	0	14.7973	1
Aaeg305	wAlbB	21dpi	low	body	361340	6.12733	1
Aaeg306	wAlbB	21dpi	low	body	1.37734	17.6581	1
Aaeg307	wAlbB	21dpi	low	body	0	8.1526	1
Aaeg308	wAlbB	21dpi	low	body	56.6092	7.72353	1
Aaeg309	wAlbB	21dpi	low	body	3.77896e+06	23.4458	1
Aaeg310	wAlbB	21dpi	low	body	4.57425	24.0716	1
Aaeg311	wAlbB	21dpi	low	body	0	12.2802	1
Aaeg312	wAlbB	21dpi	low	body	1.27301	16.1701	1
Aaeg313	wAlbB	21dpi	low	body	0	5.06394	1
Aaeg314	wAlbB	21dpi	low	body	6.71114	7.80425	1
Aaeg315	wAlbB	21dpi	low	body	0	12.8639	1
Aaeg316	wAlbB	21dpi	low	body	0	9.30019	2
Aaeg317	wAlbB	21dpi	low	body	5958.42	6.72838	2
Aaeg318	wAlbB	21dpi	low	body	78104.6	6.08501	2
Aaeg319	wAlbB	21dpi	low	body	0	5.95153	2
Aaeg320	wAlbB	21dpi	low	body	406946	4.01739	2
Aaeg321	wAlbB	21dpi	low	body	3.82939e+06	6.19567	2
Aaeg322	wAlbB	21dpi	low	body	1.05476	5.01851	2
Aaeg323	wAlbB	21dpi	low	body	0	2.65601	2
Aaeg324	wAlbB	21dpi	low	body	0	3.31558	2
Aaeg325	wAlbB	21dpi	low	body	0	4.28787	2
Aaeg326	wAlbB	21dpi	low	body	0	6.48119	2
Aaeg327	wAlbB	21dpi	low	body	0	2.539	2
Aaeg328	wAlbB	21dpi	low	body	11.3197	7.12189	2
Aaeg329	wAlbB	21dpi	low	body	0	4.75109	2
Aaeg330	wAlbB	21dpi	low	body	0	3.17391	2
Aaeg331	wAlbB	21dpi	low	body	1.42176	3.40171	2
Aaeg332	wAlbB	21dpi	low	body	0	6.96566	2
Aaeg333	wAlbB	21dpi	low	body	0	3.83243	2
Aaeg334	wAlbB	21dpi	low	body	0	4.51354	2
Aaeg335	wAlbB	21dpi	low	body	0	4.28489	2
Aaeg336	wAlbB	21dpi	low	body	9.29244	2.9125	2
Aaeg337	wMel	07dpi	high	body	2.99107	2.47665	1
Aaeg338	wMel	07dpi	high	body	0	4.26403	1
Aaeg339	wMel	07dpi	high	body	0	4.86444	1
Aaeg340	wMel	07dpi	high	body	13.0375	2.76519	1
Aaeg341	wMel	07dpi	high	body	0	1.46456	1
Aaeg342	wMel	07dpi	high	body	0	4.87587	1
Aaeg343	wMel	07dpi	high	body	12.4038	3.71388	1
Aaeg344	wMel	07dpi	high	body	0	4.27873	1
Aaeg345	wMel	07dpi	high	body	55.023	5.29816	1
Aaeg346	wMel	07dpi	high	body	0	2.23574	2
Aaeg347	wMel	07dpi	high	body	0	1.42974	2
Aaeg348	wMel	07dpi	high	body	1.88296	2.14916	2
Aaeg349	wMel	07dpi	high	body	0	2.75831	2
Aaeg350	wMel	07dpi	high	body	0	2.45153	2
Aaeg351	wMel	07dpi	high	body	0	2.7842	2
Aaeg352	wMel	07dpi	high	body	0	2.93611	2
Aaeg353	wMel	07dpi	high	body	2469.21	2.81482	2
Aaeg354	wMel	14dpi	high	body	0	-	1
Aaeg355	wMel	14dpi	high	body	0	1.81537	1
Aaeg356	wMel	14dpi	high	body	0	3.60815	1
Aaeg357	wMel	14dpi	high	body	0.418421	2.60315	1
Aaeg358	wMel	14dpi	high	body	391597	3.93199	1
Aaeg359	wMel	14dpi	high	body	8822925	5.89405	1
Aaeg360	wMel	14dpi	high	body	0	3.82712	1
Aaeg361	wMel	14dpi	high	body	8754165	7.24136	1
Aaeg362	wMel	14dpi	high	body	1.90853	5.49553	1
Aaeg363	wMel	14dpi	high	body	44.2575	1.09222	1
Aaeg364	wMel	14dpi	high	body	0	2.40704	1
Aaeg365	wMel	14dpi	high	body	13134159	3.18934	2
Aaeg366	wMel	14dpi	high	body	0	1.87288	2
Aaeg367	wMel	14dpi	high	body	8.70016	3.54125	2
Aaeg368	wMel	14dpi	high	body	0	4.11035	2
Aaeg369	wMel	14dpi	high	body	68.5596	2.0969	2
Aaeg370	wMel	14dpi	high	body	103.332	5.29364	2
Aaeg371	wMel	14dpi	high	body	0	3.38524	2
Aaeg372	wMel	14dpi	high	body	0	3.89402	2
Aaeg373	wMel	14dpi	high	body	0	1.6452	2
Aaeg374	wMel	14dpi	high	body	0	3.53635	2
Aaeg375	wMel	21dpi	high	body	0	4.7478	1
Aaeg376	wMel	21dpi	high	body	0	3.87786	1
Aaeg377	wMel	21dpi	high	body	0	2.14542	1
Aaeg378	wMel	21dpi	high	body	3.49219	2.56909	1
Aaeg379	wMel	21dpi	high	body	0	2.65233	1
Aaeg380	wMel	21dpi	high	body	0	2.49538	1
Aaeg381	wMel	21dpi	high	body	0	3.34791	1
Aaeg382	wMel	21dpi	high	body	0	2.67078	1
Aaeg383	wMel	21dpi	high	body	0	3.29267	1
Aaeg384	wMel	21dpi	high	body	161.454	2.16634	1
Aaeg385	wMel	21dpi	high	body	125462	2.64865	1
Aaeg386	wMel	21dpi	high	body	0	2.40037	1
Aaeg387	wMel	21dpi	high	body	2994.39	1.61693	1
Aaeg388	wMel	21dpi	high	body	235141	2.99646	1
Aaeg389	wMel	21dpi	high	body	36.2751	2.1484	1
Aaeg390	wMel	21dpi	high	body	8.83611	1.80533	1
Aaeg391	wMel	21dpi	high	body	0	2.25677	1
Aaeg392	wMel	21dpi	high	body	89.4883	2.50752	1
Aaeg393	wMel	21dpi	high	body	0	3.89132	1
Aaeg394	wMel	21dpi	high	body	0	2.77264	1
Aaeg395	wMel	21dpi	high	body	0	2.91049	1
Aaeg396	wMel	21dpi	high	body	0	1.91223	2
Aaeg397	wMel	21dpi	high	body	0	2.43388	2
Aaeg398	wMel	21dpi	high	body	0	4.61477	2
Aaeg399	wMel	21dpi	high	body	0	4.81408	2
Aaeg400	wMel	21dpi	high	body	0	6.14435	2
Aaeg401	wMel	21dpi	high	body	0	2.5798	2
Aaeg402	wMel	21dpi	high	body	0	4.80741	2
Aaeg403	wMel	21dpi	high	body	3.57093	2.49711	2
Aaeg404	wMel	21dpi	high	body	61815.9	3.67631	2
Aaeg405	wMel	21dpi	high	body	7.18646	3.14762	2
Aaeg406	wMel	21dpi	high	body	0	2.59055	2
Aaeg407	wMel	21dpi	high	body	0	2.97164	2
Aaeg408	wMel	21dpi	high	body	0	2.31059	2
Aaeg409	wMel	21dpi	high	body	990.093	2.62489	2
Aaeg410	wMel	21dpi	high	body	0	2.42042	2
Aaeg411	wMel	21dpi	high	body	0	2.48158	2
Aaeg412	wMel	21dpi	high	body	0	4.09612	2
Aaeg413	wMel	21dpi	high	body	0	2.09836	2
Aaeg414	wMel	21dpi	high	body	88.3124	2.301	2
Aaeg415	wMel	21dpi	high	body	0	3.54862	2
Aaeg416	wMel	07dpi	low	body	3.00922	1.68174	1
Aaeg417	wMel	07dpi	low	body	121751	1.42983	1
Aaeg418	wMel	07dpi	low	body	2.8468	3.99195	1
Aaeg419	wMel	07dpi	low	body	0	2.3096	1
Aaeg420	wMel	07dpi	low	body	0	1.4492	1
Aaeg421	wMel	07dpi	low	body	129.627	3.4773	1
Aaeg422	wMel	07dpi	low	body	0	3.58353	1
Aaeg423	wMel	07dpi	low	body	0	2.61778	1
Aaeg424	wMel	07dpi	low	body	2.41317	1.88265	1
Aaeg425	wMel	07dpi	low	body	5.22582	2.34228	2
Aaeg426	wMel	07dpi	low	body	0	4.64229	2
Aaeg427	wMel	07dpi	low	body	0	2.88962	2
Aaeg428	wMel	07dpi	low	body	0	2.11826	2
Aaeg429	wMel	07dpi	low	body	21.3538	3.92247	2
Aaeg430	wMel	07dpi	low	body	1.6414	2.65659	2
Aaeg431	wMel	07dpi	low	body	64.3402	1	2
Aaeg432	wMel	07dpi	low	body	0	3.24983	2
Aaeg433	wMel	14dpi	low	body	0	2.45421	1
Aaeg434	wMel	14dpi	low	body	0	2.67263	1
Aaeg435	wMel	14dpi	low	body	0	2.72879	1
Aaeg436	wMel	14dpi	low	body	0	4.73794	1
Aaeg437	wMel	14dpi	low	body	0	3.57826	1
Aaeg438	wMel	14dpi	low	body	0	4.05095	1
Aaeg439	wMel	14dpi	low	body	0	4.09612	1
Aaeg440	wMel	14dpi	low	body	0	2.35098	1
Aaeg441	wMel	14dpi	low	body	0	4.1533	1
Aaeg442	wMel	14dpi	low	body	3.36294	4.04253	1
Aaeg443	wMel	14dpi	low	body	0	7.07269	1
Aaeg444	wMel	14dpi	low	body	0	4.2553	1
Aaeg445	wMel	14dpi	low	body	0	5.24615	1
Aaeg446	wMel	14dpi	low	body	0	4.95285	1
Aaeg447	wMel	14dpi	low	body	0	3.61566	1
Aaeg448	wMel	14dpi	low	body	0	5.15603	1
Aaeg449	wMel	14dpi	low	body	0	5.58772	2
Aaeg450	wMel	14dpi	low	body	0	1.97693	2
Aaeg451	wMel	14dpi	low	body	0	3.09569	2
Aaeg452	wMel	14dpi	low	body	0	2.19963	2
Aaeg453	wMel	14dpi	low	body	0	2.52146	2
Aaeg454	wMel	14dpi	low	body	0	1.18202	2
Aaeg455	wMel	14dpi	low	body	0	2.86048	2
Aaeg456	wMel	14dpi	low	body	0	3.397	2
Aaeg457	wMel	14dpi	low	body	0	3.44203	2
Aaeg458	wMel	14dpi	low	body	0	3.46837	2
Aaeg459	wMel	14dpi	low	body	0	4.12748	2
Aaeg460	wMel	14dpi	low	body	548.038	4.29381	2
Aaeg461	wMel	14dpi	low	body	0	4.20253	2
Aaeg462	wMel	14dpi	low	body	0	2.99646	2
Aaeg463	wMel	14dpi	low	body	0	4.34772	2
Aaeg464	wMel	21dpi	low	body	0	2.4833	1
Aaeg465	wMel	21dpi	low	body	0	2.86644	1
Aaeg466	wMel	21dpi	low	body	0	2.9287	1
Aaeg467	wMel	21dpi	low	body	5.71779	1.99344	1
Aaeg468	wMel	21dpi	low	body	0	2.14691	1
Aaeg469	wMel	21dpi	low	body	0	3.58571	1
Aaeg470	wMel	21dpi	low	body	0	2.97989	1
Aaeg471	wMel	21dpi	low	body	0	1.67279	1
Aaeg472	wMel	21dpi	low	body	0	2.1247	1
Aaeg473	wMel	21dpi	low	body	0	2.90847	1
Aaeg474	wMel	21dpi	low	body	0	3.34559	1
Aaeg475	wMel	21dpi	low	body	0	3.59816	1
Aaeg476	wMel	21dpi	low	body	0	3.22268	1
Aaeg477	wMel	21dpi	low	body	0	2.4902	1
Aaeg478	wMel	21dpi	low	body	0	1.97009	1
Aaeg479	wMel	21dpi	low	body	0	1.80533	2
Aaeg480	wMel	21dpi	low	body	7.22731	1.93088	2
Aaeg481	wMel	21dpi	low	body	0	3.31098	2
Aaeg482	wMel	21dpi	low	body	0	2.15585	2
Aaeg483	wMel	21dpi	low	body	0	3.40879	2
Aaeg484	wMel	21dpi	low	body	1.34535	1.67048	2
Aaeg485	wMel	21dpi	low	body	0	2.301	2
Aaeg486	wMel	21dpi	low	body	11.1554	2.04098	2
Aaeg487	wMel	21dpi	low	body	0	3.66359	2
Aaeg488	wMel	21dpi	low	body	0	2.55666	2
Aaeg489	wMel	21dpi	low	body	0	2.68935	2
Aaeg490	wMel	21dpi	low	body	0	3.83509	2
Aaeg491	wMel	21dpi	low	body	0	4.13607	2
Aaeg492	wMel	21dpi	low	body	29.6439	2.99646	2
Aaeg493	wMel	21dpi	low	body	0	2.85652	2
Aaeg001	Wild	07dpi	low	saliva	2.45292	0	1
Aaeg002	Wild	07dpi	low	saliva	0	0	1
Aaeg003	Wild	07dpi	low	saliva	0	0	1
Aaeg004	Wild	07dpi	low	saliva	-	0	1
Aaeg005	Wild	07dpi	low	saliva	0	0	1
Aaeg006	Wild	07dpi	low	saliva	-	0	1
Aaeg007	Wild	07dpi	low	saliva	0	0	1
Aaeg008	Wild	07dpi	low	saliva	-	0	1
Aaeg009	Wild	07dpi	low	saliva	0.764699	0	2
Aaeg010	Wild	07dpi	low	saliva	2.41204	0	2
Aaeg011	Wild	07dpi	low	saliva	0	0	2
Aaeg012	Wild	07dpi	low	saliva	0	0	2
Aaeg013	Wild	07dpi	low	saliva	-	0	2
Aaeg014	Wild	07dpi	low	saliva	0.721829	0	2
Aaeg015	Wild	07dpi	low	saliva	-	0	2
Aaeg016	Wild	14dpi	low	saliva	-	0	1
Aaeg017	Wild	14dpi	low	saliva	-	0	1
Aaeg018	Wild	14dpi	low	saliva	-	0	1
Aaeg019	Wild	14dpi	low	saliva	-	0	1
Aaeg020	Wild	14dpi	low	saliva	-	0	1
Aaeg021	Wild	14dpi	low	saliva	0	0	1
Aaeg022	Wild	14dpi	low	saliva	0	0	1
Aaeg023	Wild	14dpi	low	saliva	-	0	1
Aaeg024	Wild	14dpi	low	saliva	-	0	1
Aaeg025	Wild	14dpi	low	saliva	-	0	1
Aaeg026	Wild	14dpi	low	saliva	-	0	1
Aaeg027	Wild	14dpi	low	saliva	0	0	1
Aaeg028	Wild	14dpi	low	saliva	-	0	1
Aaeg029	Wild	14dpi	low	saliva	-	0	2
Aaeg030	Wild	14dpi	low	saliva	-	0	2
Aaeg031	Wild	14dpi	low	saliva	40928000	0	2
Aaeg032	Wild	14dpi	low	saliva	14.2909	0	2
Aaeg033	Wild	14dpi	low	saliva	2.11895	0	2
Aaeg034	Wild	14dpi	low	saliva	0	0	2
Aaeg035	Wild	14dpi	low	saliva	-	0	2
Aaeg036	Wild	14dpi	low	saliva	13352495	0	2
Aaeg037	Wild	14dpi	low	saliva	-	0	2
Aaeg038	Wild	14dpi	low	saliva	31.1064	0	2
Aaeg039	Wild	14dpi	low	saliva	-	0	2
Aaeg040	Wild	14dpi	low	saliva	30.9647	0	2
Aaeg041	Wild	21dpi	low	saliva	2.63569	0	1
Aaeg042	Wild	21dpi	low	saliva	17422258	0	1
Aaeg043	Wild	21dpi	low	saliva	-	0	1
Aaeg044	Wild	21dpi	low	saliva	8.88186	0	1
Aaeg045	Wild	21dpi	low	saliva	-	0	1
Aaeg046	Wild	21dpi	low	saliva	-	0	1
Aaeg047	Wild	21dpi	low	saliva	10.0008	0	1
Aaeg048	Wild	21dpi	low	saliva	-	0	1
Aaeg049	Wild	21dpi	low	saliva	-	0	1
Aaeg050	Wild	21dpi	low	saliva	0	0	1
Aaeg051	Wild	21dpi	low	saliva	-	0	1
Aaeg052	Wild	21dpi	low	saliva	-	0	1
Aaeg053	Wild	21dpi	low	saliva	0	0	1
Aaeg054	Wild	21dpi	low	saliva	-	0	1
Aaeg055	Wild	21dpi	low	saliva	-	0	1
Aaeg056	Wild	21dpi	low	saliva	-	0	1
Aaeg057	Wild	21dpi	low	saliva	6.32567e+06	0	1
Aaeg058	Wild	21dpi	low	saliva	9786793	0	1
Aaeg059	Wild	21dpi	low	saliva	-	0	2
Aaeg060	Wild	21dpi	low	saliva	-	0	2
Aaeg061	Wild	21dpi	low	saliva	6.78148	0	2
Aaeg062	Wild	21dpi	low	saliva	-	0	2
Aaeg063	Wild	21dpi	low	saliva	6.93434	0	2
Aaeg064	Wild	21dpi	low	saliva	-	0	2
Aaeg065	Wild	21dpi	low	saliva	-	0	2
Aaeg066	Wild	21dpi	low	saliva	-	0	2
Aaeg067	Wild	21dpi	low	saliva	-	0	2
Aaeg068	Wild	21dpi	low	saliva	-	0	2
Aaeg069	Wild	21dpi	low	saliva	-	0	2
Aaeg070	Wild	21dpi	low	saliva	-	0	2
Aaeg071	Wild	21dpi	low	saliva	-	0	2
Aaeg072	Wild	21dpi	low	saliva	-	0	2
Aaeg073	Wild	21dpi	low	saliva	-	0	2
Aaeg074	Wild	21dpi	low	saliva	-	0	2
Aaeg075	Wild	21dpi	low	saliva	-	0	2
Aaeg076	Wild	21dpi	low	saliva	-	0	2
Aaeg077	Wild	7dpi	high	saliva	0	0	1
Aaeg078	Wild	7dpi	high	saliva	0	0	1
Aaeg079	Wild	7dpi	high	saliva	0	0	1
Aaeg080	Wild	7dpi	high	saliva	0	0	1
Aaeg081	Wild	7dpi	high	saliva	1.23919	0	1
Aaeg082	Wild	7dpi	high	saliva	3.61361	0	1
Aaeg083	Wild	7dpi	high	saliva	0	0	1
Aaeg084	Wild	7dpi	high	saliva	0	0	2
Aaeg085	Wild	7dpi	high	saliva	268920064	0	2
Aaeg086	Wild	7dpi	high	saliva	924.273	0	2
Aaeg087	Wild	7dpi	high	saliva	-	0	2
Aaeg088	Wild	7dpi	high	saliva	-	0	2
Aaeg089	Wild	7dpi	high	saliva	-	0	2
Aaeg090	Wild	7dpi	high	saliva	-	0	2
Aaeg091	Wild	14dpi	high	saliva	0	0	1
Aaeg092	Wild	14dpi	high	saliva	0	0	1
Aaeg093	Wild	14dpi	high	saliva	0	0	1
Aaeg094	Wild	14dpi	high	saliva	0	0	1
Aaeg095	Wild	14dpi	high	saliva	0	0	1
Aaeg096	Wild	14dpi	high	saliva	8.2049e+06	0	1
Aaeg097	Wild	14dpi	high	saliva	87382312	0	1
Aaeg098	Wild	14dpi	high	saliva	47545684	0	1
Aaeg099	Wild	14dpi	high	saliva	-	0	1
Aaeg100	Wild	14dpi	high	saliva	-	0	1
Aaeg101	Wild	14dpi	high	saliva	-	0	1
Aaeg102	Wild	14dpi	high	saliva	-	0	1
Aaeg103	Wild	14dpi	high	saliva	-	0	1
Aaeg104	Wild	14dpi	high	saliva	-	0	1
Aaeg105	Wild	14dpi	high	saliva	335.803	0	1
Aaeg106	Wild	14dpi	high	saliva	-	0	1
Aaeg107	Wild	14dpi	high	saliva	-	0	1
Aaeg108	Wild	14dpi	high	saliva	-	0	1
Aaeg109	Wild	14dpi	high	saliva	-	0	2
Aaeg110	Wild	14dpi	high	saliva	-	0	2
Aaeg111	Wild	14dpi	high	saliva	-	0	2
Aaeg112	Wild	14dpi	high	saliva	139.922	0	2
Aaeg113	Wild	14dpi	high	saliva	-	0	2
Aaeg114	Wild	14dpi	high	saliva	96976712	0	2
Aaeg115	Wild	14dpi	high	saliva	18974320	0	2
Aaeg116	Wild	14dpi	high	saliva	-	0	2
Aaeg117	Wild	14dpi	high	saliva	4.85771e+06	0	2
Aaeg118	Wild	14dpi	high	saliva	-	0	2
Aaeg119	Wild	14dpi	high	saliva	-	0	2
Aaeg120	Wild	14dpi	high	saliva	28.187	0	2
Aaeg121	Wild	14dpi	high	saliva	33244136	0	2
Aaeg122	Wild	14dpi	high	saliva	-	0	2
Aaeg123	Wild	14dpi	high	saliva	-	0	2
Aaeg124	Wild	14dpi	high	saliva	-	0	2
Aaeg125	Wild	14dpi	high	saliva	-	0	2
Aaeg126	Wild	21dpi	high	saliva	-	0	1
Aaeg127	Wild	21dpi	high	saliva	-	0	1
Aaeg128	Wild	21dpi	high	saliva	-	0	1
Aaeg129	Wild	21dpi	high	saliva	-	0	1
Aaeg130	Wild	21dpi	high	saliva	8.83787	0	1
Aaeg131	Wild	21dpi	high	saliva	13998688	0	1
Aaeg132	Wild	21dpi	high	saliva	-	0	1
Aaeg133	Wild	21dpi	high	saliva	534.442	0	1
Aaeg134	Wild	21dpi	high	saliva	-	0	1
Aaeg135	Wild	21dpi	high	saliva	-	0	1
Aaeg136	Wild	21dpi	high	saliva	-	0	1
Aaeg137	Wild	21dpi	high	saliva	-	0	1
Aaeg138	Wild	21dpi	high	saliva	-	0	1
Aaeg139	Wild	21dpi	high	saliva	-	0	1
Aaeg140	Wild	21dpi	high	saliva	-	0	1
Aaeg141	Wild	21dpi	high	saliva	2.58179e+06	0	1
Aaeg142	Wild	21dpi	high	saliva	-	0	1
Aaeg143	Wild	21dpi	high	saliva	28431324	0	1
Aaeg144	Wild	21dpi	high	saliva	17099818	0	1
Aaeg145	Wild	21dpi	high	saliva	-	0	2
Aaeg146	Wild	21dpi	high	saliva	30055884	0	2
Aaeg147	Wild	21dpi	high	saliva	-	0	2
Aaeg148	Wild	21dpi	high	saliva	-	0	2
Aaeg149	Wild	21dpi	high	saliva	-	0	2
Aaeg150	Wild	21dpi	high	saliva	-	0	2
Aaeg151	Wild	21dpi	high	saliva	54.9763	0	2
Aaeg152	Wild	21dpi	high	saliva	-	0	2
Aaeg153	Wild	21dpi	high	saliva	-	0	2
Aaeg154	Wild	21dpi	high	saliva	-	0	2
Aaeg155	Wild	21dpi	high	saliva	30.3374	0	2
Aaeg156	Wild	21dpi	high	saliva	-	0	2
Aaeg157	Wild	21dpi	high	saliva	-	0	2
Aaeg158	Wild	21dpi	high	saliva	41578940	0	2
Aaeg159	Wild	21dpi	high	saliva	-	0	2
Aaeg160	Wild	21dpi	high	saliva	-	0	2
Aaeg161	Wild	21dpi	high	saliva	-	0	2
Aaeg162	Wild	21dpi	high	saliva	-	0	2
Aaeg163	wAlbB	07dpi	high	saliva	0.171641	5.68888	1
Aaeg164	wAlbB	07dpi	high	saliva	-	3.0779	1
Aaeg165	wAlbB	07dpi	high	saliva	0	2.01984	1
Aaeg166	wAlbB	07dpi	high	saliva	0	1.85787	1
Aaeg167	wAlbB	07dpi	high	saliva	0	2.57638	1
Aaeg168	wAlbB	07dpi	high	saliva	0	3.18016	1
Aaeg169	wAlbB	07dpi	high	saliva	0	3.75162	1
Aaeg170	wAlbB	07dpi	high	saliva	729517	2.92575	1
Aaeg171	wAlbB	07dpi	high	saliva	-	2.54394	1
Aaeg172	wAlbB	07dpi	high	saliva	-	2.44002	2
Aaeg173	wAlbB	07dpi	high	saliva	-	4.39215	2
Aaeg174	wAlbB	07dpi	high	saliva	-	4.75925	2
Aaeg175	wAlbB	07dpi	high	saliva	-	6.55488	2
Aaeg176	wAlbB	07dpi	high	saliva	0.41446	5.7603	2
Aaeg177	wAlbB	07dpi	high	saliva	4.5928	0	2
Aaeg178	wAlbB	07dpi	high	saliva	-	3.6307	2
Aaeg179	wAlbB	07dpi	high	saliva	0.54508	2.21088	2
Aaeg180	wAlbB	07dpi	high	saliva	-	3.62232	2
Aaeg181	wAlbB	14dpi	high	saliva	0	0	1
Aaeg182	wAlbB	14dpi	high	saliva	0	6.92234	1
Aaeg183	wAlbB	14dpi	high	saliva	-	3.19156	1
Aaeg184	wAlbB	14dpi	high	saliva	-	1.89903	1
Aaeg185	wAlbB	14dpi	high	saliva	0	2.08531	1
Aaeg186	wAlbB	14dpi	high	saliva	0	5.7488	1
Aaeg187	wAlbB	14dpi	high	saliva	1.1067	13.0797	1
Aaeg188	wAlbB	14dpi	high	saliva	-	7.16149	1
Aaeg189	wAlbB	14dpi	high	saliva	-	4.12462	1
Aaeg190	wAlbB	14dpi	high	saliva	-	8.3528	1
Aaeg191	wAlbB	14dpi	high	saliva	-	4.4514	1
Aaeg192	wAlbB	14dpi	high	saliva	-	5.59159	1
Aaeg193	wAlbB	14dpi	high	saliva	-	4.64687	1
Aaeg194	wAlbB	14dpi	high	saliva	-	4.58925	2
Aaeg195	wAlbB	14dpi	high	saliva	-	8.51059	2
Aaeg196	wAlbB	14dpi	high	saliva	-	5.06745	2
Aaeg197	wAlbB	14dpi	high	saliva	-	7.44494	2
Aaeg198	wAlbB	14dpi	high	saliva	-	9.00833	2
Aaeg199	wAlbB	14dpi	high	saliva	-	5.15245	2
Aaeg200	wAlbB	14dpi	high	saliva	-	6.67265	2
Aaeg201	wAlbB	14dpi	high	saliva	-	10.7128	2
Aaeg202	wAlbB	14dpi	high	saliva	1.04615	12.2377	2
Aaeg203	wAlbB	14dpi	high	saliva	3.67219	3.29724	2
Aaeg204	wAlbB	14dpi	high	saliva	0	12.6167	2
Aaeg205	wAlbB	14dpi	high	saliva	1.16851	9.90571	2
Aaeg206	wAlbB	14dpi	high	saliva	1.17244	7.48634	2
Aaeg207	wAlbB	21dpi	high	saliva	0.74108	4.1189	1
Aaeg208	wAlbB	21dpi	high	saliva	-	5.27167	1
Aaeg209	wAlbB	21dpi	high	saliva	0	3.81653	1
Aaeg210	wAlbB	21dpi	high	saliva	16.7008	2.99854	1
Aaeg211	wAlbB	21dpi	high	saliva	-	6.44982	1
Aaeg212	wAlbB	21dpi	high	saliva	-	5.03245	1
Aaeg213	wAlbB	21dpi	high	saliva	-	5.8574	1
Aaeg214	wAlbB	21dpi	high	saliva	-	5.78477	1
Aaeg215	wAlbB	21dpi	high	saliva	13.4727	3.26314	1
Aaeg216	wAlbB	21dpi	high	saliva	0	3.91025	1
Aaeg217	wAlbB	21dpi	high	saliva	-	3.29724	1
Aaeg218	wAlbB	21dpi	high	saliva	-	2.01427	1
Aaeg219	wAlbB	21dpi	high	saliva	1.00402	3.99795	1
Aaeg220	wAlbB	21dpi	high	saliva	-	2.02547	1
Aaeg221	wAlbB	21dpi	high	saliva	-	4.27896	1
Aaeg222	wAlbB	21dpi	high	saliva	-	4.86439	1
Aaeg223	wAlbB	21dpi	high	saliva	-	4.26711	1
Aaeg224	wAlbB	21dpi	high	saliva	-	2.8094	1
Aaeg225	wAlbB	21dpi	high	saliva	0	16.43	1
Aaeg226	wAlbB	21dpi	high	saliva	0	11.434	1
Aaeg227	wAlbB	21dpi	high	saliva	-	11.8372	2
Aaeg228	wAlbB	21dpi	high	saliva	-	8.42841	2
Aaeg229	wAlbB	21dpi	high	saliva	-	4.1764	2
Aaeg230	wAlbB	21dpi	high	saliva	0	9.17215	2
Aaeg231	wAlbB	21dpi	high	saliva	0	8.5224	2
Aaeg232	wAlbB	21dpi	high	saliva	-	6.21287	2
Aaeg233	wAlbB	21dpi	high	saliva	-	6.86024	2
Aaeg234	wAlbB	21dpi	high	saliva	-	12.2462	2
Aaeg235	wAlbB	21dpi	high	saliva	-	7.31704	2
Aaeg236	wAlbB	21dpi	high	saliva	-	11.0675	2
Aaeg237	wAlbB	21dpi	high	saliva	-	8.45767	2
Aaeg238	wAlbB	21dpi	high	saliva	-	6.85074	2
Aaeg239	wAlbB	21dpi	high	saliva	-	9.43655	2
Aaeg240	wAlbB	21dpi	high	saliva	-	30.0285	2
Aaeg241	wAlbB	21dpi	high	saliva	-	3.99795	2
Aaeg242	wAlbB	21dpi	high	saliva	-	10.0509	2
Aaeg243	wAlbB	21dpi	high	saliva	-	6.57167	2
Aaeg244	wAlbB	21dpi	high	saliva	-	9.2873	2
Aaeg245	wAlbB	21dpi	high	saliva	-	7.13671	2
Aaeg246	wAlbB	07dpi	low	saliva	0	2.95393	1
Aaeg247	wAlbB	07dpi	low	saliva	0	2.17168	1
Aaeg248	wAlbB	07dpi	low	saliva	-	2.67427	1
Aaeg249	wAlbB	07dpi	low	saliva	-	4.6254	1
Aaeg250	wAlbB	07dpi	low	saliva	-	5.08326	1
Aaeg251	wAlbB	07dpi	low	saliva	73.3384	2.28503	1
Aaeg252	wAlbB	07dpi	low	saliva	-	2.84182	1
Aaeg253	wAlbB	07dpi	low	saliva	0	4.32413	1
Aaeg254	wAlbB	07dpi	low	saliva	-	6.90542	1
Aaeg255	wAlbB	07dpi	low	saliva	0	3.22147	1
Aaeg256	wAlbB	07dpi	low	saliva	-	13.8852	1
Aaeg257	wAlbB	07dpi	low	saliva	-	5.31507	2
Aaeg258	wAlbB	07dpi	low	saliva	-	5.39016	2
Aaeg259	wAlbB	07dpi	low	saliva	-	4.17501	2
Aaeg260	wAlbB	07dpi	low	saliva	-	3.95167	2
Aaeg261	wAlbB	07dpi	low	saliva	0	2.87645	2
Aaeg262	wAlbB	07dpi	low	saliva	0	4.96277	2
Aaeg263	wAlbB	07dpi	low	saliva	-	2.1543	2
Aaeg264	wAlbB	07dpi	low	saliva	-	3.75121	2
Aaeg265	wAlbB	07dpi	low	saliva	0	4.12087	2
Aaeg266	wAlbB	07dpi	low	saliva	0	5.34369	2
Aaeg267	wAlbB	14dpi	low	saliva	-	4.663	1
Aaeg268	wAlbB	14dpi	low	saliva	-	7.90223	1
Aaeg269	wAlbB	14dpi	low	saliva	-	17.7563	1
Aaeg270	wAlbB	14dpi	low	saliva	-	6.46325	1
Aaeg271	wAlbB	14dpi	low	saliva	-	9.64151	1
Aaeg272	wAlbB	14dpi	low	saliva	-	2.4939	1
Aaeg273	wAlbB	14dpi	low	saliva	0	7.10217	1
Aaeg274	wAlbB	14dpi	low	saliva	0	8.4694	1
Aaeg275	wAlbB	14dpi	low	saliva	-	5.67752	1
Aaeg276	wAlbB	14dpi	low	saliva	-	8.98962	1
Aaeg277	wAlbB	14dpi	low	saliva	-	9.70185	1
Aaeg278	wAlbB	14dpi	low	saliva	-	10.037	1
Aaeg279	wAlbB	14dpi	low	saliva	-	4.30275	1
Aaeg280	wAlbB	14dpi	low	saliva	-	2.83679	1
Aaeg281	wAlbB	14dpi	low	saliva	-	2.82698	2
Aaeg282	wAlbB	14dpi	low	saliva	2.41481	4.86777	2
Aaeg283	wAlbB	14dpi	low	saliva	-	3.88862	2
Aaeg284	wAlbB	14dpi	low	saliva	-	3.22715	2
Aaeg285	wAlbB	14dpi	low	saliva	-	9.16579	2
Aaeg286	wAlbB	14dpi	low	saliva	-	5.27532	2
Aaeg287	wAlbB	14dpi	low	saliva	-	4.24057	2
Aaeg288	wAlbB	14dpi	low	saliva	3.22166	-	2
Aaeg289	wAlbB	14dpi	low	saliva	-	9.18487	2
Aaeg290	wAlbB	14dpi	low	saliva	-	21.2039	2
Aaeg291	wAlbB	14dpi	low	saliva	-	14.4426	2
Aaeg292	wAlbB	14dpi	low	saliva	-	3.00686	2
Aaeg293	wAlbB	14dpi	low	saliva	0	9.72879	2
Aaeg294	wAlbB	14dpi	low	saliva	-	3.61566	2
Aaeg295	wAlbB	21dpi	low	saliva	0	3.13238	1
Aaeg296	wAlbB	21dpi	low	saliva	10.9674	5.03943	1
Aaeg297	wAlbB	21dpi	low	saliva	0	15.1712	1
Aaeg298	wAlbB	21dpi	low	saliva	-	11.9361	1
Aaeg299	wAlbB	21dpi	low	saliva	0	6.56711	1
Aaeg300	wAlbB	21dpi	low	saliva	-	7.79344	1
Aaeg301	wAlbB	21dpi	low	saliva	-	8.14695	1
Aaeg302	wAlbB	21dpi	low	saliva	0.668738	9.24235	1
Aaeg303	wAlbB	21dpi	low	saliva	-	7.39864	1
Aaeg304	wAlbB	21dpi	low	saliva	-	14.7973	1
Aaeg305	wAlbB	21dpi	low	saliva	0	6.12733	1
Aaeg306	wAlbB	21dpi	low	saliva	17.6828	17.6581	1
Aaeg307	wAlbB	21dpi	low	saliva	-	8.1526	1
Aaeg308	wAlbB	21dpi	low	saliva	7.76453	7.72353	1
Aaeg309	wAlbB	21dpi	low	saliva	0	23.4458	1
Aaeg310	wAlbB	21dpi	low	saliva	0	24.0716	1
Aaeg311	wAlbB	21dpi	low	saliva	-	12.2802	1
Aaeg312	wAlbB	21dpi	low	saliva	-	16.1701	1
Aaeg313	wAlbB	21dpi	low	saliva	-	5.06394	1
Aaeg314	wAlbB	21dpi	low	saliva	-	7.80425	1
Aaeg315	wAlbB	21dpi	low	saliva	-	12.8639	1
Aaeg316	wAlbB	21dpi	low	saliva	-	9.30019	2
Aaeg317	wAlbB	21dpi	low	saliva	0	6.72838	2
Aaeg318	wAlbB	21dpi	low	saliva	-	6.08501	2
Aaeg319	wAlbB	21dpi	low	saliva	-	5.95153	2
Aaeg320	wAlbB	21dpi	low	saliva	-	4.01739	2
Aaeg321	wAlbB	21dpi	low	saliva	-	6.19567	2
Aaeg322	wAlbB	21dpi	low	saliva	-	5.01851	2
Aaeg323	wAlbB	21dpi	low	saliva	-	2.65601	2
Aaeg324	wAlbB	21dpi	low	saliva	-	3.31558	2
Aaeg325	wAlbB	21dpi	low	saliva	-	4.28787	2
Aaeg326	wAlbB	21dpi	low	saliva	-	6.48119	2
Aaeg327	wAlbB	21dpi	low	saliva	-	2.539	2
Aaeg328	wAlbB	21dpi	low	saliva	-	7.12189	2
Aaeg329	wAlbB	21dpi	low	saliva	-	4.75109	2
Aaeg330	wAlbB	21dpi	low	saliva	-	3.17391	2
Aaeg331	wAlbB	21dpi	low	saliva	-	3.40171	2
Aaeg332	wAlbB	21dpi	low	saliva	-	6.96566	2
Aaeg333	wAlbB	21dpi	low	saliva	-	3.83243	2
Aaeg334	wAlbB	21dpi	low	saliva	-	4.51354	2
Aaeg335	wAlbB	21dpi	low	saliva	-	4.28489	2
Aaeg336	wAlbB	21dpi	low	saliva	0	2.9125	2
Aaeg337	wMel	07dpi	high	saliva	0	2.47665	1
Aaeg338	wMel	07dpi	high	saliva	-	4.26403	1
Aaeg339	wMel	07dpi	high	saliva	-	4.86444	1
Aaeg340	wMel	07dpi	high	saliva	0	2.76519	1
Aaeg341	wMel	07dpi	high	saliva	-	1.46456	1
Aaeg342	wMel	07dpi	high	saliva	-	4.87587	1
Aaeg343	wMel	07dpi	high	saliva	0	3.71388	1
Aaeg344	wMel	07dpi	high	saliva	-	4.27873	1
Aaeg345	wMel	07dpi	high	saliva	0	5.29816	1
Aaeg346	wMel	07dpi	high	saliva	-	2.23574	2
Aaeg347	wMel	07dpi	high	saliva	-	1.42974	2
Aaeg348	wMel	07dpi	high	saliva	0.329382	2.14916	2
Aaeg349	wMel	07dpi	high	saliva	-	2.75831	2
Aaeg350	wMel	07dpi	high	saliva	-	2.45153	2
Aaeg351	wMel	07dpi	high	saliva	-	2.7842	2
Aaeg352	wMel	07dpi	high	saliva	-	2.93611	2
Aaeg353	wMel	07dpi	high	saliva	0	2.81482	2
Aaeg354	wMel	14dpi	high	saliva	-	-	1
Aaeg355	wMel	14dpi	high	saliva	-	1.81537	1
Aaeg356	wMel	14dpi	high	saliva	-	3.60815	1
Aaeg357	wMel	14dpi	high	saliva	-	2.60315	1
Aaeg358	wMel	14dpi	high	saliva	3.66902	3.93199	1
Aaeg359	wMel	14dpi	high	saliva	0	5.89405	1
Aaeg360	wMel	14dpi	high	saliva	-	3.82712	1
Aaeg361	wMel	14dpi	high	saliva	0	7.24136	1
Aaeg362	wMel	14dpi	high	saliva	1.73878	5.49553	1
Aaeg363	wMel	14dpi	high	saliva	7.87022	1.09222	1
Aaeg364	wMel	14dpi	high	saliva	-	2.40704	1
Aaeg365	wMel	14dpi	high	saliva	1.79628	3.18934	2
Aaeg366	wMel	14dpi	high	saliva	-	1.87288	2
Aaeg367	wMel	14dpi	high	saliva	0	3.54125	2
Aaeg368	wMel	14dpi	high	saliva	-	4.11035	2
Aaeg369	wMel	14dpi	high	saliva	0	2.0969	2
Aaeg370	wMel	14dpi	high	saliva	15.2599	5.29364	2
Aaeg371	wMel	14dpi	high	saliva	-	3.38524	2
Aaeg372	wMel	14dpi	high	saliva	-	3.89402	2
Aaeg373	wMel	14dpi	high	saliva	-	1.6452	2
Aaeg374	wMel	14dpi	high	saliva	-	3.53635	2
Aaeg375	wMel	21dpi	high	saliva	-	4.7478	1
Aaeg376	wMel	21dpi	high	saliva	-	3.87786	1
Aaeg377	wMel	21dpi	high	saliva	-	2.14542	1
Aaeg378	wMel	21dpi	high	saliva	10.7786	2.56909	1
Aaeg379	wMel	21dpi	high	saliva	-	2.65233	1
Aaeg380	wMel	21dpi	high	saliva	-	2.49538	1
Aaeg381	wMel	21dpi	high	saliva	-	3.34791	1
Aaeg382	wMel	21dpi	high	saliva	-	2.67078	1
Aaeg383	wMel	21dpi	high	saliva	-	3.29267	1
Aaeg384	wMel	21dpi	high	saliva	42.3572	2.16634	1
Aaeg385	wMel	21dpi	high	saliva	0.875398	2.64865	1
Aaeg386	wMel	21dpi	high	saliva	-	2.40037	1
Aaeg387	wMel	21dpi	high	saliva	0	1.61693	1
Aaeg388	wMel	21dpi	high	saliva	0	2.99646	1
Aaeg389	wMel	21dpi	high	saliva	0	2.1484	1
Aaeg390	wMel	21dpi	high	saliva	0	1.80533	1
Aaeg391	wMel	21dpi	high	saliva	-	2.25677	1
Aaeg392	wMel	21dpi	high	saliva	1.24838	2.50752	1
Aaeg393	wMel	21dpi	high	saliva	-	3.89132	1
Aaeg394	wMel	21dpi	high	saliva	-	2.77264	1
Aaeg395	wMel	21dpi	high	saliva	-	2.91049	1
Aaeg396	wMel	21dpi	high	saliva	-	1.91223	2
Aaeg397	wMel	21dpi	high	saliva	-	2.43388	2
Aaeg398	wMel	21dpi	high	saliva	-	4.61477	2
Aaeg399	wMel	21dpi	high	saliva	-	4.81408	2
Aaeg400	wMel	21dpi	high	saliva	-	6.14435	2
Aaeg401	wMel	21dpi	high	saliva	-	2.5798	2
Aaeg402	wMel	21dpi	high	saliva	-	4.80741	2
Aaeg403	wMel	21dpi	high	saliva	0	2.49711	2
Aaeg404	wMel	21dpi	high	saliva	0	3.67631	2
Aaeg405	wMel	21dpi	high	saliva	-	3.14762	2
Aaeg406	wMel	21dpi	high	saliva	-	2.59055	2
Aaeg407	wMel	21dpi	high	saliva	-	2.97164	2
Aaeg408	wMel	21dpi	high	saliva	-	2.31059	2
Aaeg409	wMel	21dpi	high	saliva	-	2.62489	2
Aaeg410	wMel	21dpi	high	saliva	-	2.42042	2
Aaeg411	wMel	21dpi	high	saliva	-	2.48158	2
Aaeg412	wMel	21dpi	high	saliva	-	4.09612	2
Aaeg413	wMel	21dpi	high	saliva	-	2.09836	2
Aaeg414	wMel	21dpi	high	saliva	-	2.301	2
Aaeg415	wMel	21dpi	high	saliva	-	3.54862	2
Aaeg416	wMel	07dpi	low	saliva	0	1.68174	1
Aaeg417	wMel	07dpi	low	saliva	0	1.42983	1
Aaeg418	wMel	07dpi	low	saliva	20.8806	3.99195	1
Aaeg419	wMel	07dpi	low	saliva	-	2.3096	1
Aaeg420	wMel	07dpi	low	saliva	-	1.4492	1
Aaeg421	wMel	07dpi	low	saliva	0	3.4773	1
Aaeg422	wMel	07dpi	low	saliva	-	3.58353	1
Aaeg423	wMel	07dpi	low	saliva	-	2.61778	1
Aaeg424	wMel	07dpi	low	saliva	0	1.88265	1
Aaeg425	wMel	07dpi	low	saliva	0	2.34228	2
Aaeg426	wMel	07dpi	low	saliva	-	4.64229	2
Aaeg427	wMel	07dpi	low	saliva	-	2.88962	2
Aaeg428	wMel	07dpi	low	saliva	-	2.11826	2
Aaeg429	wMel	07dpi	low	saliva	0.479796	3.92247	2
Aaeg430	wMel	07dpi	low	saliva	0.171988	2.65659	2
Aaeg431	wMel	07dpi	low	saliva	6.46374	1	2
Aaeg432	wMel	07dpi	low	saliva	-	3.24983	2
Aaeg433	wMel	14dpi	low	saliva	-	2.45421	1
Aaeg434	wMel	14dpi	low	saliva	-	2.67263	1
Aaeg435	wMel	14dpi	low	saliva	-	2.72879	1
Aaeg436	wMel	14dpi	low	saliva	-	4.73794	1
Aaeg437	wMel	14dpi	low	saliva	-	3.57826	1
Aaeg438	wMel	14dpi	low	saliva	-	4.05095	1
Aaeg439	wMel	14dpi	low	saliva	-	4.09612	1
Aaeg440	wMel	14dpi	low	saliva	-	2.35098	1
Aaeg441	wMel	14dpi	low	saliva	-	4.1533	1
Aaeg442	wMel	14dpi	low	saliva	0.783047	4.04253	1
Aaeg443	wMel	14dpi	low	saliva	-	7.07269	1
Aaeg444	wMel	14dpi	low	saliva	-	4.2553	1
Aaeg445	wMel	14dpi	low	saliva	-	5.24615	1
Aaeg446	wMel	14dpi	low	saliva	-	4.95285	1
Aaeg447	wMel	14dpi	low	saliva	-	3.61566	1
Aaeg448	wMel	14dpi	low	saliva	-	5.15603	1
Aaeg449	wMel	14dpi	low	saliva	-	5.58772	2
Aaeg450	wMel	14dpi	low	saliva	-	1.97693	2
Aaeg451	wMel	14dpi	low	saliva	-	3.09569	2
Aaeg452	wMel	14dpi	low	saliva	-	2.19963	2
Aaeg453	wMel	14dpi	low	saliva	-	2.52146	2
Aaeg454	wMel	14dpi	low	saliva	-	1.18202	2
Aaeg455	wMel	14dpi	low	saliva	-	2.86048	2
Aaeg456	wMel	14dpi	low	saliva	-	3.397	2
Aaeg457	wMel	14dpi	low	saliva	-	3.44203	2
Aaeg458	wMel	14dpi	low	saliva	-	3.46837	2
Aaeg459	wMel	14dpi	low	saliva	-	4.12748	2
Aaeg460	wMel	14dpi	low	saliva	0.887636	4.29381	2
Aaeg461	wMel	14dpi	low	saliva	-	4.20253	2
Aaeg462	wMel	14dpi	low	saliva	-	2.99646	2
Aaeg463	wMel	14dpi	low	saliva	-	4.34772	2
Aaeg464	wMel	21dpi	low	saliva	-	2.4833	1
Aaeg465	wMel	21dpi	low	saliva	-	2.86644	1
Aaeg466	wMel	21dpi	low	saliva	-	2.9287	1
Aaeg467	wMel	21dpi	low	saliva	0	1.99344	1
Aaeg468	wMel	21dpi	low	saliva	-	2.14691	1
Aaeg469	wMel	21dpi	low	saliva	-	3.58571	1
Aaeg470	wMel	21dpi	low	saliva	-	2.97989	1
Aaeg471	wMel	21dpi	low	saliva	-	1.67279	1
Aaeg472	wMel	21dpi	low	saliva	-	2.1247	1
Aaeg473	wMel	21dpi	low	saliva	-	2.90847	1
Aaeg474	wMel	21dpi	low	saliva	-	3.34559	1
Aaeg475	wMel	21dpi	low	saliva	-	3.59816	1
Aaeg476	wMel	21dpi	low	saliva	-	3.22268	1
Aaeg477	wMel	21dpi	low	saliva	-	2.4902	1
Aaeg478	wMel	21dpi	low	saliva	-	1.97009	1
Aaeg479	wMel	21dpi	low	saliva	-	1.80533	2
Aaeg480	wMel	21dpi	low	saliva	0	1.93088	2
Aaeg481	wMel	21dpi	low	saliva	-	3.31098	2
Aaeg482	wMel	21dpi	low	saliva	-	2.15585	2
Aaeg483	wMel	21dpi	low	saliva	-	3.40879	2
Aaeg484	wMel	21dpi	low	saliva	0	1.67048	2
Aaeg485	wMel	21dpi	low	saliva	-	2.301	2
Aaeg486	wMel	21dpi	low	saliva	7.28095	2.04098	2
Aaeg487	wMel	21dpi	low	saliva	-	3.66359	2
Aaeg488	wMel	21dpi	low	saliva	-	2.55666	2
Aaeg489	wMel	21dpi	low	saliva	-	2.68935	2
Aaeg490	wMel	21dpi	low	saliva	-	3.83509	2
Aaeg491	wMel	21dpi	low	saliva	-	4.13607	2
Aaeg492	wMel	21dpi	low	saliva	0	2.99646	2
Aaeg493	wMel	21dpi	low	saliva	-	2.85652	2

## Sheet: Table S2 - Replicates
Table S2. Statistical comparisons between independent experimental replicates for Wolbachia density and DENV infection prevalence and load. Table A shows comparisons of Wolbachia density between replicates using Wilcoxon test. Tables B and C show results for body samples, including infection prevalence (yes/no; B) and viral load (C), while Tables D and E present the corresponding analyses for sal…
A) Pairwise comparisons of Wolbachia density between replicates using Wilcoxon test
Group	dpi	N replicate 1	N replicate 2	Statistic	P-value	P-adjusted	Significance
wAlbB	07dpi	20	19	148	0.247	0.474	ns
wAlbB	14dpi	27	26	295	0.326	0.474	ns
wAlbB	21dpi	41	40	851.5	0.77	0.77	ns
wMel	07dpi	18	16	172.5	0.334	0.474	ns
wMel	14dpi	26	25	413	0.0992	0.474	ns
wMel	21dpi	36	35	555.5	0.395	0.474	ns
B) Pairwise comparisons of body infection rates between replicates using Chi-squared or Fisher’s exact test
Group	dpi	Viral titer	N replicate 1	N replicate 2	Method	Test statistic b	P-value	P-adjusted	Significance
Wild	07dpi	low	8	7	Fisher	1.46001	1	1	ns
Wild	07dpi	high	7	7	Chi-square	0	1	1	ns
Wild	14dpi	low	13	12	Fisher	1.82828	0.672769	1	ns
Wild	14dpi	high	18	17	Chi-square	0.0285714	0.865772	1	ns
Wild	21dpi	low	18	18	Fisher	0	0.103896	0.935065	ns
Wild	21dpi	high	19	18	Fisher	0	0.486486	1	ns
wAlbB	07dpi	low	11	10	Fisher	1.74968	0.669921	1	ns
wAlbB	07dpi	high	9	9	Fisher	0.457739	1	1	ns
wAlbB	14dpi	low	14	13	Fisher	1.09612	1	1	ns
wAlbB	14dpi	high	13	13	Fisher	0.22573	0.201556	0.97435	ns
wAlbB	21dpi	low	21	21	Chi-square	1.52727	0.216522	0.97435	ns
wAlbB	21dpi	high	20	19	Fisher	0	0.047124	0.848233	ns
wMel	07dpi	low	9	8	Fisher	0.810603	1	1	ns
wMel	07dpi	high	9	8	Fisher	0.438967	0.61991	1	ns
wMel	14dpi	low	16	15	Fisher	1.06901	1	1	ns
wMel	14dpi	high	11	10	Fisher	0.808561	1	1	ns
wMel	21dpi	low	15	15	Fisher	4.83701	0.329502	1	ns
wMel	21dpi	high	21	20	Chi-square	0.811257	0.367749	1	ns
Odds ratio (Fisher’s test) or Chi-Squared b
C) Pairwise comparisons of body viral load between replicates using Wilcoxon test
Group	dpi	Viral titer	N replicate 1	N replicate 2	Statistic	P-value	P-adjusted	Significance
Wild	07dpi	low	8	7	31	0.768	0.987	ns
Wild	07dpi	high	7	7	22	0.805	0.987	ns
Wild	14dpi	low	13	12	59.5	0.32	0.840857	ns
Wild	14dpi	high	18	17	154	0.987	0.987	ns
Wild	21dpi	low	18	18	241	0.0129	0.2322	ns
Wild	21dpi	high	19	18	184	0.707	0.987	ns
wAlbB	07dpi	low	11	10	53	0.911	0.987	ns
wAlbB	07dpi	high	9	9	61	0.0768	0.6912	ns
wAlbB	14dpi	low	14	13	88	0.868	0.987	ns
wAlbB	14dpi	high	13	13	98	0.499	0.987	ns
wAlbB	21dpi	low	21	21	265.5	0.226	0.840857	ns
wAlbB	21dpi	high	20	19	231	0.255	0.840857	ns
wMel	07dpi	low	9	8	39	0.8	0.987	ns
wMel	07dpi	high	9	8	43	0.464	0.987	ns
wMel	14dpi	low	16	15	119	0.963	0.987	ns
wMel	14dpi	high	11	10	61	0.676	0.987	ns
wMel	21dpi	low	15	15	89	0.142	0.840857	ns
wMel	21dpi	high	21	20	241.5	0.327	0.840857	ns
D) Pairwise comparisons of saliva infection rates between replicates using Chi-squared or Fisher’s exact test
Group	dpi	Viral titer	N replicate 1	N replicate 2	Method*	Test statistic b	P-value	P-adjusted	Significance
Wild	07dpi	low	5	5	Fisher	1	1	1	ns
Wild	07dpi	high	7	3	Fisher	4.17095	0.5	1	ns
Wild	14dpi	low	3	7	Fisher	Inf	0.0333333	0.32967	ns
Wild	14dpi	high	9	6	Fisher	Inf	0.043956	0.32967	ns
Wild	21dpi	low	8	2	Fisher	Inf	1	1	ns
Wild	21dpi	high	6	4	NA	NA	NA	NA	ns
wAlbB	07dpi	low	5	4	Fisher	0	1	1	ns
wAlbB	07dpi	high	7	3	Fisher	2.64575	1	1	ns
wAlbB	14dpi	low	2	3	Fisher	Inf	0.4	1	ns
wAlbB	14dpi	high	5	5	Fisher	10.9072	0.206349	1	ns
wAlbB	21dpi	low	10	2	Fisher	0	1	1	ns
wAlbB	21dpi	high	8	2	Fisher	0	1	1	ns
wMel	07dpi	low	5	4	Fisher	1.29098	1	1	ns
wMel	07dpi	high	4	2	NA	NA	NA	NA	ns
wMel	14dpi	low	1	1	NA	NA	NA	NA	ns
wMel	14dpi	high	5	4	Fisher	0.6977	1	1	ns
wMel	21dpi	low	1	5	Fisher	Inf	1	1	ns
wMel	21dpi	high	8	2	Fisher	0	1	1	ns
*Strata with no variation were considered not applicable (NA).
Odds ratio (Fisher’s test) or Chi-Squared. NA indicates that the odds ratio is not estimable due to a zero cell count, leading to complete separation in the contingency table b

## Sheet: Table S3 - Wolbachia density
Table S2. Statistics for Wolbachia density analysis. A: Likelihood Ratio Tests between Gamma models for Wolbachia density with and withou the interaction term; B: pairwise Mann-Whitney Tests between days post infection (dpi); C: pairwise comparison between wAlbB and wMel-Ae. aegypti at each day post infection (dpi).
A) Comparing models with and without the interaction term using Likelihood Ratio Tests for Wolbachia density
wAlB group:
Model	Residual Degrees of Freedom	Residual Deviance	Degrees of Freedom	Δ Deviance	Chi-square p-value	Significance
Model 1: Quantity_wb ~ dpi + Viral_titer	167	49.14
Model 2: Quantity_wb ~ dpi * Viral_titer	165	49.04	2	0.09	0.88	ns
wMel group:
Model	Residual Degrees of Freedom	Residual Deviance	Degrees of Freedom	Δ Deviance	Chi-square p-value	Significance
Model 1: Quantity_wb ~ dpi + Viral_titer	152	18.49
Model 2: Quantity_wb ~ dpi * Viral_titer	150	18.23	2	0.26	0.33	ns
B) Pairwise Mann-Whitney comparisons between days post infection
wAlB group:
dpi1	dpi2	W	P-value	Adjusted p-value	Significance
07dpi	14dpi	451	1.17193e-05	1.7579e-05	****
07dpi	21dpi	666	6.58723e-07	1.97617e-06	****
14dpi	21dpi	2110.5	0.985285	0.985285	ns
wMel group:
dpi1	dpi2	W	P-value	Adjusted p-value	Significance
07dpi	14dpi	598.5	0.01621	0.0243149	*
07dpi	21dpi	1218.5	0.939952	0.939952	ns
14dpi	21dpi	2491	0.000416059	0.00124818	**
B) Pairwise Mann-Whitney comparisons between Wolbachia groups
dpi	Group1	Group2	W	P-value	Adjusted p-value	Significance
07dpi	wAlbB	wMel	899	0.00920521	0.00920521	**
14dpi	wAlbB	wMel	2145	2.51732e-07	3.77598e-07	****
21dpi	wAlbB	wMel	5257	1.45716e-18	4.37148e-18	****

## Sheet: Table S4 - Body IR per group
Table S3. Statistics for body infection analysis for each group. A: Likelihood Ratio Tests between logistic regressions for body DENV infection status with and withou the interaction term; B: Statistical comparisons of body infection rates using Chi-squared or Fisher’s exact test between day post infection (dpi) for each group and viral titer.
A) Comparing logistic models with and without the interaction term using Likelihood Ratio Tests for each group
Group	Model	Residual Degrees of Freedom	Residual Deviance	Degrees of Freedom	Δ Deviance	Chi-square p-value	Significance
Wild	DENV_inf ~ dpi + Viral_titer	158	88.1167
	DENV_inf ~ dpi * Viral_titer	156	84.7494	2	3.36735	0.18569	ns
wAlbB	DENV_inf ~ dpi + Viral_titer	169	190.488
	DENV_inf ~ dpi * Viral_titer	167	189.908	2	0.58049	0.74808	ns
wMel	DENV_inf ~ dpi + Viral_titer	153	176.378
	DENV_inf ~ dpi * Viral_titer	151	167.351	2	9.02753	0,01ª	*
ª For wMel-Ae. aegypti, the interaction between dpi and viral titer was retained (ΔDeviance = 9.03, df = 2, p-value = 0.01), but the odds ratio for the interaction term showed a wide confidence interval (Odds ratio: 22.4, IC 95%: 2.6-196.4), due to few DENV-1-positive mosquitoes at 14 dpi (2 of 29 under the low viral titer), and thus, we opted to report the simpler additive model.
B) Pairwise comparisons of body infection rates using Chi-squared or Fisher’s exact test of days post infection (dpi) per group and viral titer
Group	Viral titer	Dpi 1	Dpi 2	Method	Test statistic b	P-value	P-adjusted	Significance
Wild	low	07dpi	14dpi	Chi-squared	0	1	1	ns
Wild	low	07dpi	21dpi	Fisher	3.8733	0.102245	0.262916	ns
Wild	low	14dpi	21dpi	Fisher	3.67814	0.0555629	0.187336	ns
Wild	high	07dpi	14dpi	Fisher	0	1	1	ns
Wild	high	07dpi	21dpi	Fisher	0	1	1	ns
Wild	high	14dpi	21dpi	Fisher	0	1	1	ns
wAlbB	low	07dpi	14dpi	Chi-squared	3.47122	0.0624452	0.187336	ns
wAlbB	low	07dpi	21dpi	Chi-squared	0.00793851	0.929004	1	ns
wAlbB	low	14dpi	21dpi	Chi-squared	3.49744	0.0614638	0.187336	ns
wAlbB	high	07dpi	14dpi	Fisher	0.457946	0.480336	0.960672	ns
wAlbB	high	07dpi	21dpi	Fisher	1.73158	0.66681	1	ns
wAlbB	high	14dpi	21dpi	Fisher	3.80286	0.0518369	0.187336	ns
wMel	low	07dpi	14dpi	Fisher	0.0661054	0.00052752	0.00949536	**
wMel	low	07dpi	21dpi	Chi-squared	5.20272	0.0225515	0.187336	ns
wMel	low	14dpi	21dpi	Fisher	2.85148	0.255406	0.574663	ns
wMel	high	07dpi	14dpi	Chi-squared	0.0197459	0.888249	1	ns
wMel	high	07dpi	21dpi	Chi-squared	1.07759e-30	1	1	ns
wMel	high	14dpi	21dpi	Chi-squared	0.345726	0.556542	1	ns
Odds ratio (Fisher’s test) or Chi-Squared b

## Sheet: Table S5 - Body IR per dpi 
Table S4. Statistics for body infection analysis for each day post infection (dpi). A: Likelihood Ratio Tests between logistic regressions for body DENV infection status with and withou the interaction term; B: Statistical comparisons of body infection rates using Chi-squared or Fisher’s exact test between groups at each day post infection (dpi) and viral titer.
A) Comparing logistic models with and without the interaction term using Likelihood Ratio Tests for each dpi
dpi	Model	Residual Degrees of Freedom	Residual Deviance	Degrees of Freedom	Δ Deviance	Chi-square p-value	Significance
07dpi	DENV_inf ~ Group + Viral_titer	98	120.038
	DENV_inf ~ Group * Viral_titer	96	109.963	2	10.0752	0,006ª	**
14dpi	DENV_inf ~ Group + Viral_titer	161	138.428
	DENV_inf ~ Group * Viral_titer	159	135.558	2	2.87	0.238115	ns
21dpi	DENV_inf ~ Group + Viral_titer	221	199.293
	DENV_inf ~ Group * Viral_titer	219	196.487	2	2.80635	0.245815	ns
ª The Likelihood Ratio Test supported the addition of the interaction term between group and viral titer, suggesting that mosquito body infection discrepancies between wMel and wAlbB could vary depending on the viral dose offered. However, convergence issues were observed, as there were no individuals testing negative for DENV infection in the wild group under the high viral titer condition (Fig.…
B) Pairwise comparisons of body infection rates using Chi-squared or Fisher’s exact test of groups per each dpi and viral titer
Days post infection (dpi)	Viral titer	Group 1	Group 2	Method	Test statistic b	P-value	P-adjusted	Significance
07dpi	low	Wild	wAlbB	Chi-squared	0.26	0.607052	0.682934	ns
		Wild	wMel	Chi-squared	0.18	0.66846	0.707781	ns
		wAlbB	wMel	Chi-squared	0	1	1	ns
	high	Wild	wAlbB	Fisher	NA	0.237903	0.305876	ns
		Wild	wMel	Fisher	0	0.000150462	0.000386903	***
		wAlbB	wMel	Fisher	0.12	0.00593223	0.010678	*
14dpi	low	Wild	wAlbB	Chi-squared	9.25	0.00235482	0.00470964	**
		Wild	wMel	Fisher	0.04	1.55e-06	5.59e-06	***
		wAlbB	wMel	Fisher	0.25	0.128486	0.177903	ns
	high	Wild	wAlbB	Fisher	NA	0.000530515	0.00119366	**
		Wild	wMel	Fisher	0	5.26e-07	2.37e-06	***
		wAlbB	wMel	Chi-squared	2.31	0.12816	0.177903	ns
21dpi	low	Wild	wAlbB	Fisher	8.55	0.000111671	0.000335012	***
		Wild	wMel	Fisher	0.03	2.13e-09	1.91e-08	***
		wAlbB	wMel	Chi-squared	6.09	0.0135611	0.0221909	*
	high	Wild	wAlbB	Fisher	4.05	0.358904	0.430685	ns
		Wild	wMel	Fisher	0.01	4.51e-10	8.13e-09	***
		wAlbB	wMel	Fisher	0.06	7.76e-08	4.66e-07	***
Odds ratio (Fisher’s test) or Chi-Squared. NA indicates that the odds ratio is not estimable due to a zero cell count, leading to complete separation in the contingency table b

## Sheet: Table S6 - Body load per dpi
Table S5. Statistics for body DENV load for each day post infection (dpi). A: F-test between linear regressions for body DENV load with and withou the interaction term; B: Statistical comparisons of body DENV load using Mann-Whitney test between groups at each day post infection (dpi) and viral titer.
A) Comparing linear models with and without the interaction term using F-Test for each dpi
dpi	Model	Residual Degrees of Freedom	Residual Sum of Squares	Degrees of Freedom	Δ Residual Sum of Squares	F-test p-value	Significance
07dpi	log10(Quantity_denv) ~ Group + Viral_titer	61	126.806
	log10(Quantity_denv) ~ Group * Viral_titer	59	122.112	2	4.69466	0.321696	ns
14dpi	log10(Quantity_denv) ~ Group + Viral_titer	83	358.985
	log10(Quantity_denv) ~ Group * Viral_titer	81	312.522	2	46.4626	0.00242692	**
21dpi	log10(Quantity_denv) ~ Group + Viral_titer	137	678.571
	log10(Quantity_denv) ~ Group * Viral_titer	135	622.269	2	56.3025	0.00222642	**
B) Pairwise comparisons of body DENV load using Mann-Whitney test of groups per days post infection (dpi) and viral titer
dpi	Viral Titer	Group 1	Group 2	W	P-value	Adjusted p-value	Significance
07dpi	low	Wild	wAlbB	100	0.00078817	0.00236451	**
		Wild	wMel	88	8.66007e-05	0.000389703	***
		wAlbB	wMel	82	0.0124673	0.0224411	*
	high	Wild	wAlbB	166	0.00683312	0.0136662	*
		Wild	wMel	78	0.00154799	0.00398054	**
		wAlbB	wMel	86	0.000442282	0.00159222	**
14dpi	low	Wild	wAlbB	40	0.472723	0.567268	ns
		Wild	wMel	18	0.947368	0.947368	ns
		wAlbB	wMel	8	0.642857	0.723214	ns
	high	Wild	wAlbB	598	1.3172e-09	7.90318e-09	****
		Wild	wMel	237	0.0196124	0.032093	*
		wAlbB	wMel	64	0.40331	0.518541	ns
21dpi	low	Wild	wAlbB	309	0.844874	0.894573	ns
		Wild	wMel	102	0.350413	0.485187	ns
		wAlbB	wMel	72	0.148315	0.222473	ns
	high	Wild	wAlbB	1168	5.07241e-12	9.13033e-11	****
		Wild	wMel	458	1.05866e-09	7.90318e-09	****
		wAlbB	wMel	346	0.00514947	0.0115863	*

## Sheet: Table S7 - Wb density vs. DENV 
Table S6. Linear regressions testing the association between Wolbachia (wAlbB or wMel) and DENV-1 load at each day post infection (dpi) and viral titer.
Group	dpi	Viral titer (log10)	Term	Estimate	Std Error	F Statistic	p-value
wAlbB	07dpi	low	(Intercept)	3	0.87	3.45	0
			Quantity_wb	-0.29	0.17	-1.67	0.11
		high	(Intercept)	5.01	1.08	4.63	0
			Quantity_wb	-0.43	0.29	-1.5	0.15
	14dpi	low	(Intercept)	0.27	0.41	0.66	0.52
			Quantity_wb	0.03	0.05	0.53	0.6
		high	(Intercept)	2.43	1.06	2.3	0.03
			Quantity_wb	-0.03	0.14	-0.18	0.86
	21dpi	low	(Intercept)	1.1	0.66	1.67	0.1
			Quantity_wb	0.05	0.07	0.77	0.45
		high	(Intercept)	4.66	0.74	6.34	0
			Quantity_wb	-0.08	0.08	-0.91	0.37
wMel	07dpi	low	(Intercept)	1.77	0.88	2.01	0.06
			Quantity_wb	-0.37	0.31	-1.2	0.25
		high	(Intercept)	0.23	0.67	0.34	0.74
			Quantity_wb	0.09	0.2	0.43	0.67
	14dpi	low	(Intercept)	-0.04	0.3	-0.14	0.89
			Quantity_wb	0.04	0.08	0.54	0.6
		high	(Intercept)	-1.33	1.32	-1.01	0.33
			Quantity_wb	0.86	0.34	2.49	0.02
	21dpi	low	(Intercept)	0.56	0.28	1.96	0.06
			Quantity_wb	-0.15	0.1	-1.45	0.16
		high	(Intercept)	1.65	0.76	2.17	0.04
			Quantity_wb	-0.29	0.24	-1.18	0.25

## Sheet: Table S8 - Body load per group
Table S7. Statistics for body DENV load for each group. A: F-test between linear regressions for body DENV load with and withou the interaction term; B: Statistical comparisons of body DENV load infection rates using Mann-Whitney test between days post infection (dpi) for each group and viral titer.
A) Comparing linear models with and without the interaction term using F-Test for each group
Group	Model	Residual Degrees of Freedom	Residual Sum of Squares	Degrees of Freedom	Δ Residual Sum of Squares	F-test p-value	Significance
Wild	log10(Quantity_denv) ~ dpi + Viral_titer	140	566.991
	log10(Quantity_denv) ~ dpi * Viral_titer	138	476.094	2	90.8967	1.90013e-06	****
wAlbB	log10(Quantity_denv) ~ dpi + Viral_titer	101	453.497
	log10(Quantity_denv) ~ dpi * Viral_titer	99	450.216	2	3.28086	0.697173	ns
wMel	log10(Quantity_denv) ~ dpi + Viral_titer	40	137.861
	log10(Quantity_denv) ~ dpi * Viral_titer	38	130.592	2	7.26851	0.347322	ns
B) Pairwise comparisons of body DENV load using Mann-Whitney tests of days post infection (dpi) per group and viral titer
Group	Viral titer	Dpi 1	Dpi 2	W	P-value	Adjusted p-value	Significance
Wild	low	07dpi	14dpi	146	0.00142314	0.00853883	**
		07dpi	21dpi	239	0.0186842	0.0672632	ns
		14dpi	21dpi	284	0.811068	0.950931	ns
	high	07dpi	14dpi	76	8.14578e-05	0.00073312	***
		07dpi	21dpi	36	1.80646e-07	3.25163e-06	****
		14dpi	21dpi	556	0.400238	0.654935	ns
wAlbB	low	07dpi	14dpi	38	0.660472	0.899927	ns
		07dpi	21dpi	112	0.951433	0.951433	ns
		14dpi	21dpi	53	0.699944	0.899927	ns
	high	07dpi	14dpi	163	0.324722	0.649444	ns
		07dpi	21dpi	190	0.12846	0.330325	ns
		14dpi	21dpi	182	0.0118412	0.0532856	ns
wMel	low	07dpi	14dpi	6	0.581818	0.872727	ns
		07dpi	21dpi	24	0.898102	0.950931	ns
		14dpi	21dpi	6	0.857143	0.950931	ns
	high	07dpi	14dpi	13	0.113487	0.330325	ns
		07dpi	21dpi	22	0.151777	0.341497	ns
		14dpi	21dpi	72	0.393265	0.654935	ns

## Sheet: Table S9 - TR per dpi
Table S8. Statistics for transmission rate analysis for each day post infection (dpi). A: Likelihood Ratio Tests between logistic regressions for saliva DENV infection status with and withou the interaction term; B: Statistical comparisons of transmission rates using Chi-squared or Fisher’s exact test between groups at each day post infection (dpi) and viral titer.
A) Comparing logistic models with and without the interaction term using Likelihood Ratio Tests for each dpi
dpi	Model	Residual Degrees of Freedom	Residual Deviance	Degrees of Freedom	Δ Deviance	Chi-square p-value	Significance
07dpi	DENV_inf ~ Group + Viral_titer	50	52.6049
	DENV_inf ~ Group * Viral_titer	48	49.29	2	3.31492	0.190622	ns
14dpi	DENV_inf ~ Group + Viral_titer	47	67.5231
	DENV_inf ~ Group * Viral_titer	45	65.514	2	2.00908	0.366213	ns
21dpi	DENV_inf ~ Group + Viral_titer	53	54.9805
	DENV_inf ~ Group * Viral_titer	51	52.9427	2	2.03783	0.360987	ns
B) Pairwise comparisons of transmission rates using Chi-squared or Fisher’s exact test of groups per each dpi and viral titer
Days post infection (dpi)	Viral titer (VT)	Group 1	Group 2	Method	Test statistic b	P-value	P-adjusted	Significance
07dpi	low	Wild	wAlbB	Fisher	1.9301	1	1	ns
		Wild	wMel	Fisher	1.13484	1	1	ns
		wAlbB	wMel	Fisher	2.18465	1	1	ns
	high	Wild	wAlbB	Fisher	2.53692	0.628483	1	ns
		Wild	wMel	Fisher	0	0.233516	0.840659	ns
		wAlbB	wMel	Fisher	0	0.5	1	ns
14dpi	low	Wild	wAlbB	Fisher	2.12849	0.608392	1	ns
		Wild	wMel	Fisher	0	0.454545	1	ns
		wAlbB	wMel	Fisher	0	1	1	ns
	high	Wild	wAlbB	Chi-squared	0.173611	0.676922	1	ns
		Wild	wMel	Fisher	0.637657	0.678456	1	ns
		wAlbB	wMel	Fisher	1.23537	1	1	ns
21dpi	low	Wild	wAlbB	Fisher	10.4037	0.0299731	0.179839	ns
		Wild	wMel	Fisher	0.0800188	0.0889111	0.4001	ns
		wAlbB	wMel	Fisher	0.762365	1	1	ns
	high	Wild	wAlbB	Fisher	NA	0.00309598	0.0278638	*
		Wild	wMel	Fisher	0	0.00309598	0.0278638	*
		wAlbB	wMel	Fisher	1	1	1	ns
Odds ratio (Fisher’s test) or Chi-Squared. NA indicates that the odds ratio is not estimable due to a zero cell count, leading to complete separation in the contingency table b

## Sheet: Table S10 - TR per group
Table S9. Statistics for transmission rate analysis for each group. A: Likelihood Ratio Tests between logistic regressions for saliva DENV infection status with and withou the interaction term; B: Statistical comparisons of transmission rates using Chi-squared or Fisher’s exact test between day post infection (dpi) for each group and viral titer.
A) Comparing logistic models with and without the interaction term using Likelihood Ratio Tests for each group
Group	Model	Residual Degrees of Freedom	Residual Deviance	Degrees of Freedom	Δ Deviance	Chi-square p-value	Significance
Wild	DENV_inf ~ dpi + Viral_titer	61	68.102
	DENV_inf ~ dpi * Viral_titer	59	66.032	2	2.07004	0.355219	ns
wAlbB	DENV_inf ~ dpi + Viral_titer	52	62.6675
	DENV_inf ~ dpi * Viral_titer	50	62.5934	2	0.0741058	0.963625	ns
wMel	DENV_inf ~ dpi + Viral_titer	37	44.2022
	DENV_inf ~ dpi * Viral_titer	35	39.1213	2	5.08089	0.0788314	ns
B) Pairwise comparisons of transmission rates using Chi-squared or Fisher’s exact test of days post infection (dpi) per group and viral titer
Group	Viral titer	Dpi 1	Dpi 2	Method	Test statistic b	P-value	P-adjusted	Significance
Wild	low	07dpi	14dpi	Fisher	5.43	0.17	0.61	n.s.
		07dpi	21dpi	Fisher	13.25	0.02	0.21	n.s.
		14dpi	21dpi	Fisher	2.54	0.63	0.84	n.s.
	high	07dpi	14dpi	Fisher	2.86	0.24	0.64	n.s.
		07dpi	21dpi	Fisher	NA	0.01	0.2	n.s.
		14dpi	21dpi	Fisher	NA	0.06	0.28	n.s.
wAlbB	low	07dpi	14dpi	Fisher	4.65	0.51	0.84	n.s.
		07dpi	21dpi	Fisher	2.55	0.6	0.84	n.s.
		14dpi	21dpi	Fisher	0.52	0.6	0.84	n.s.
	high	07dpi	14dpi	Fisher	3.72	0.35	0.74	n.s.
		07dpi	21dpi	Fisher	1.67	1	1	n.s.
		14dpi	21dpi	Fisher	0.45	0.65	0.84	n.s.
wMel	low	07dpi	14dpi	Fisher	0	1	1	n.s.
		07dpi	21dpi	Fisher	0.88	1	1	n.s.
		14dpi	21dpi	Fisher	NA	1	1	n.s.
	high	07dpi	14dpi	Fisher	NA	0.04	0.26	n.s.
		07dpi	21dpi	Fisher	NA	0.25	0.64	n.s.
		14dpi	21dpi	Fisher	0.36	0.37	0.74	n.s.
Odds ratio (Fisher’s test) or Chi-Squared b NA indicates that the odds ratio is not estimable due to a zero-cell count, leading to complete separation in the contingency table.
